# Supplementary material for: Benefits of tunnel handling persist after repeated restraint, injection and anaesthesia
Source: Sci Rep. 2020 Sep 3;10:14562. doi: 10.1038/s41598-020-71476-y (PMC7471957; doi:10.1038/s41598-020-71476-y)
Supplement: Supplementary file 1 — Supplementary Information 1. [file 41598_2020_71476_MOESM1_ESM.xls]

## Sheet: Exp1_VI_Days1-9
Day	Cage	Sex	Handling	Treatment	Order	NoAp	PercTime
1one	1.1	F	Tail	NA	Before	0	0
1one	1.2	F	Tail	NA	Before	4	9.2
1one	3.1	F	Tail	NA	Before	1	0
1one	3.2	M	Tail	NA	Before	1	5
1one	5.1	M	Tail	NA	Before	5	5.8
1one	6.2	M	Tail	NA	Before	1	3.3
1one	7.1	M	Tail	NA	Before	2	2.5
1one	8.2	M	Tail	NA	Before	4	9.2
1one	9.1	F	Tail	NA	Before	1	12.5
1one	9.2	F	Tail	NA	Before	2	2.5
1one	11.1	M	Tail	NA	Before	1	3.3
1one	11.2	F	Tail	NA	Before	1	5.8
1one	1.1	F	Tail	NA	After	0	0
1one	1.2	F	Tail	NA	After	1	3.3
1one	3.1	F	Tail	NA	After	0	6.7
1one	3.2	M	Tail	NA	After	0	3.3
1one	5.1	M	Tail	NA	After	2	6.7
1one	6.2	M	Tail	NA	After	0	1.7
1one	7.1	M	Tail	NA	After	0	0
1one	8.2	M	Tail	NA	After	0	3.3
1one	9.1	F	Tail	NA	After	1	10
1one	9.2	F	Tail	NA	After	0	5.8
1one	11.1	M	Tail	NA	After	1	0.8
1one	11.2	F	Tail	NA	After	1	0
1one	2.1	M	Tunnel	NA	Before	1	0.8
1one	2.2	M	Tunnel	NA	Before	2	8.3
1one	4.1	M	Tunnel	NA	Before	1	5
1one	4.2	F	Tunnel	NA	Before	2	4.2
1one	5.2	F	Tunnel	NA	Before	3	4.2
1one	6.1	F	Tunnel	NA	Before	2	0
1one	7.2	F	Tunnel	NA	Before	1	8.3
1one	8.1	F	Tunnel	NA	Before	1	0
1one	10.1	M	Tunnel	NA	Before	3	5.8
1one	10.2	M	Tunnel	NA	Before	0	0
1one	12.1	F	Tunnel	NA	Before	1	5
1one	12.2	M	Tunnel	NA	Before	2	5.8
1one	2.1	M	Tunnel	NA	After	1	2.5
1one	2.2	M	Tunnel	NA	After	2	15.8
1one	4.1	M	Tunnel	NA	After	1	4.2
1one	4.2	F	Tunnel	NA	After	1	9.2
1one	5.2	F	Tunnel	NA	After	1	5.8
1one	6.1	F	Tunnel	NA	After	0	0
1one	7.2	F	Tunnel	NA	After	0	10.8
1one	8.1	F	Tunnel	NA	After	0	0
1one	10.1	M	Tunnel	NA	After	1	12.5
1one	10.2	M	Tunnel	NA	After	1	3.3
1one	12.1	F	Tunnel	NA	After	0	2.5
1one	12.2	M	Tunnel	NA	After	0	0
5five	1.1	F	Tail	NA	Before	1	4.2
5five	1.2	F	Tail	NA	Before	1	5.8
5five	3.1	F	Tail	NA	Before	0	25.8
5five	3.2	M	Tail	NA	Before	2	3.3
5five	5.1	M	Tail	NA	Before	1	4.2
5five	6.2	M	Tail	NA	Before	2	4.2
5five	7.1	M	Tail	NA	Before	1	7.5
5five	8.2	M	Tail	NA	Before	1	4.2
5five	9.1	F	Tail	NA	Before	1	6.7
5five	9.2	F	Tail	NA	Before	1	6.7
5five	11.1	M	Tail	NA	Before	1	1.7
5five	11.2	F	Tail	NA	Before	2	5.8
5five	1.1	F	Tail	NA	After	1	17.5
5five	1.2	F	Tail	NA	After	1	4.2
5five	3.1	F	Tail	NA	After	0	22.5
5five	3.2	M	Tail	NA	After	1	16.7
5five	5.1	M	Tail	NA	After	0	16.7
5five	6.2	M	Tail	NA	After	1	9.2
5five	7.1	M	Tail	NA	After	1	10.8
5five	8.2	M	Tail	NA	After	0	10
5five	9.1	F	Tail	NA	After	0	13.3
5five	9.2	F	Tail	NA	After	0	0
5five	11.1	M	Tail	NA	After	2	5.8
5five	11.2	F	Tail	NA	After	0	0.8
5five	2.1	M	Tunnel	NA	Before	0	5.8
5five	2.2	M	Tunnel	NA	Before	2	24.2
5five	4.1	M	Tunnel	NA	Before	1	35.8
5five	4.2	F	Tunnel	NA	Before	2	20.8
5five	5.2	F	Tunnel	NA	Before	1	27.5
5five	6.1	F	Tunnel	NA	Before	0	6.7
5five	7.2	F	Tunnel	NA	Before	1	23.3
5five	8.1	F	Tunnel	NA	Before	2	6.7
5five	10.1	M	Tunnel	NA	Before	1	9.2
5five	10.2	M	Tunnel	NA	Before	3	6.7
5five	12.1	F	Tunnel	NA	Before	0	8.3
5five	12.2	M	Tunnel	NA	Before	1	17.5
5five	2.1	M	Tunnel	NA	After	0	12.5
5five	2.2	M	Tunnel	NA	After	2	22.5
5five	4.1	M	Tunnel	NA	After	1	23.3
5five	4.2	F	Tunnel	NA	After	1	49.2
5five	5.2	F	Tunnel	NA	After	0	35
5five	6.1	F	Tunnel	NA	After	2	18.3
5five	7.2	F	Tunnel	NA	After	0	34.2
5five	8.1	F	Tunnel	NA	After	1	20
5five	10.1	M	Tunnel	NA	After	2	11.7
5five	10.2	M	Tunnel	NA	After	2	25
5five	12.1	F	Tunnel	NA	After	0	0
5five	12.2	M	Tunnel	NA	After	1	32.5
9nine	1.1	F	Tail	HO	Before	1	4.2
9nine	1.2	F	Tail	S1	Before	2	4.2
9nine	3.1	F	Tail	S2	Before	0	0
9nine	3.2	M	Tail	HO	Before	2	3.3
9nine	5.1	M	Tail	S1	Before	1	4.2
9nine	6.2	M	Tail	S2	Before	3	0.8
9nine	7.1	M	Tail	S2	Before	1	6.7
9nine	8.2	M	Tail	S1	Before	1	9.2
9nine	9.1	F	Tail	S1	Before	2	5.8
9nine	9.2	F	Tail	HO	Before	1	9.2
9nine	11.1	M	Tail	HO	Before	1	0.8
9nine	11.2	F	Tail	S2	Before	0	3.3
9nine	1.1	F	Tail	HO	After	1	32.5
9nine	1.2	F	Tail	S1	After	0	0
9nine	3.1	F	Tail	S2	After	0	0
9nine	3.2	M	Tail	HO	After	1	8.3
9nine	5.1	M	Tail	S1	After	0	0
9nine	6.2	M	Tail	S2	After	2	1.7
9nine	7.1	M	Tail	S2	After	1	6.7
9nine	8.2	M	Tail	S1	After	0	11.7
9nine	9.1	F	Tail	S1	After	1	5.8
9nine	9.2	F	Tail	HO	After	0	8.3
9nine	11.1	M	Tail	HO	After	1	4.2
9nine	11.2	F	Tail	S2	After	0	0
9nine	2.1	M	Tunnel	S1	Before	1	6.7
9nine	2.2	M	Tunnel	S2	Before	4	12.5
9nine	4.1	M	Tunnel	S2	Before	1	13.3
9nine	4.2	F	Tunnel	S1	Before	2	16.7
9nine	5.2	F	Tunnel	S2	Before	1	7.5
9nine	6.1	F	Tunnel	HO	Before	0	10
9nine	7.2	F	Tunnel	HO	Before	2	8.3
9nine	8.1	F	Tunnel	S1	Before	1	3.3
9nine	10.1	M	Tunnel	HO	Before	1	2.5
9nine	10.2	M	Tunnel	S1	Before	1	5.8
9nine	12.1	F	Tunnel	S2	Before	0	0.8
9nine	12.2	M	Tunnel	HO	Before	0	36.7
9nine	2.1	M	Tunnel	S1	After	1	11.7
9nine	2.2	M	Tunnel	S2	After	2	13.3
9nine	4.1	M	Tunnel	S2	After	1	16.7
9nine	4.2	F	Tunnel	S1	After	0	5.8
9nine	5.2	F	Tunnel	S2	After	0	7.5
9nine	6.1	F	Tunnel	HO	After	1	30.8
9nine	7.2	F	Tunnel	HO	After	0	53.3
9nine	8.1	F	Tunnel	S1	After	1	9.2
9nine	10.1	M	Tunnel	HO	After	1	19.2
9nine	10.2	M	Tunnel	S1	After	1	9.2
9nine	12.1	F	Tunnel	S2	After	1	5.8
9nine	12.2	M	Tunnel	HO	After	0	74.2

## Sheet: Exp1_VI_Day9
Day	Cage	Sex	Handling	Treatment	Order	PercTime
9nine	1.1	F	Tail	HO	After	32.5
9nine	1.2	F	Tail	S1	After	0
9nine	2.1	M	Tunnel	S1	After	11.7
9nine	2.2	M	Tunnel	S2	After	13.3
9nine	3.1	F	Tail	S2	After	0
9nine	3.2	M	Tail	HO	After	8.3
9nine	4.1	M	Tunnel	S2	After	16.7
9nine	4.2	F	Tunnel	S1	After	5.8
9nine	5.1	M	Tail	S1	After	0
9nine	5.2	F	Tunnel	S2	After	7.5
9nine	6.1	F	Tunnel	HO	After	30.8
9nine	6.2	M	Tail	S2	After	1.7
9nine	7.1	M	Tail	S2	After	6.7
9nine	7.2	F	Tunnel	HO	After	53.3
9nine	8.1	F	Tunnel	S1	After	9.2
9nine	8.2	M	Tail	S1	After	11.7
9nine	9.1	F	Tail	S1	After	5.8
9nine	9.2	F	Tail	HO	After	8.3
9nine	10.1	M	Tunnel	HO	After	19.2
9nine	10.2	M	Tunnel	S1	After	9.2
9nine	11.1	M	Tail	HO	After	4.2
9nine	11.2	F	Tail	S2	After	0
9nine	12.1	F	Tunnel	S2	After	5.8
9nine	12.2	M	Tunnel	HO	After	74.2

## Sheet: Exp1_EPM
MouseID	Cage	Dye	Sex	Handling	Treatment	NoDefecations	TotalTime	TimeInClosed.secs	%Closed	NoEntriesClosed	TimeInOpen.secs	%Open	NoEntriesOpen
1	1.1	B	F	Tail	HO	7	288	51	0.18	1	30	0.1	3
2	1.1	S	F	Tail	HO	14	298	97	0.33	9	9	0.03	1
3	2.1	B	M	Tunnel	S1	11	300	32	0.11	4	84	0.28	1
4	2.1	S	M	Tunnel	S1	5	294	60	0.2	8	183	0.62	6
5	3.1	B	F	Tail	S2	7	257	31	0.12	3	44	0.17	2
6	3.1	S	F	Tail	S2	14	252	164	0.65	1	48	0.19	1
7	4.1	B	M	Tunnel	S2	2	300	67	0.22	5	165	0.55	5
8	4.1	S	M	Tunnel	S2	7	294	0	0	0	285	0.97	4
9	5.1	B	M	Tail	S1	10	300	175	0.58	9	0	0	0
10	5.1	S	M	Tail	S1	4	300	17	0.06	2	0	0	0
11	6.1	B	F	Tunnel	HO	11	300	239	0.8	5	13	0.04	1
12	6.1	S	F	Tunnel	HO	10	300	75	0.25	5	6	0.02	1
13	7.1	B	M	Tail	S2	9	300	0	0	0	298	0.99	1
14	7.1	S	M	Tail	S2	10	300	0	0	0	0	0	0
15	8.1	B	F	Tunnel	S1	9	255	0	0	0	226	0.89	3
16	8.1	S	F	Tunnel	S1	6	260	0	0	0	260	1	1
17	9.1	B	F	Tail	S1	8	300	0	0	0	0	0	0
18	9.1	S	F	Tail	S1	9	251	79	0.31	9	24	0.1	2
19	10.1	B	M	Tunnel	HO	4	300	0	0	0	259	0.86	4
20	10.1	S	M	Tunnel	HO	6	300	9	0.03	1	137	0.46	1
21	11.1	B	M	Tail	HO	8	275	138	0.5	4	0	0	0
22	11.1	S	M	Tail	HO	11	300	61	0.2	9	37	0.12	1
23	12.1	B	F	Tunnel	S2	5	300	0	0	0	257	0.86	5
24	12.1	S	F	Tunnel	S2	10	300	23	0.08	4	191	0.64	4
25	1.2	B	F	Tail	S1	7	300	174	0.58	6	0	0	0
26	1.2	S	F	Tail	S1	4	300	195	0.65	6	6	0.02	1
27	2.2	B	M	Tunnel	S2	4	300	89	0.3	8	7	0.02	1
28	2.2	S	M	Tunnel	S2	4	300	16	0.05	3	126	0.42	4
29	3.2	B	M	Tail	HO	5	300	16	0.05	2	0	0	0
30	3.2	S	M	Tail	HO	6	300	137	0.46	6	101	0.34	1
31	4.2	B	F	Tunnel	S1	7	300	16	0.05	1	112	0.37	3
32	4.2	S	F	Tunnel	S1	6	300	11	0.04	2	110	0.37	6
33	5.2	B	F	Tunnel	S2	1	300	0	0	0	300	1	1
34	5.2	S	F	Tunnel	S2	2	300	0	0	0	283	0.94	3
35	6.2	B	M	Tail	S2	7	300	17	0.06	3	31	0.1	1
36	6.2	S	M	Tail	S2	8	300	82	0.27	4	117	0.39	1
37	7.2	B	F	Tunnel	HO	4	300	105	0.35	3	181	0.6	1
38	7.2	S	F	Tunnel	HO	4	300	61	0.2	3	171	0.57	1
39	8.2	B	M	Tail	S1	5	300	0	0	0	300	1	1
40	8.2	S	M	Tail	S1	5	300	0	0	0	300	1	1
41	9.2	B	F	Tail	HO	6	300	139	0.46	5	0	0	0
42	9.2	S	F	Tail	HO	6	300	66	0.22	3	57	0.19	1
43	10.2	B	M	Tunnel	S1	2	300	30	0.1	3	101	0.34	2
44	10.2	S	M	Tunnel	S1	5	300	0	0	0	300	1	1
45	11.2	B	F	Tail	S2	6	300	0	0	0	300	1	1
46	11.2	S	F	Tail	S2	12	300	44	0.15	3	0	0	0
47	12.2	B	M	Tunnel	HO	6	300	18	0.06	3	219	0.73	4
48	12.2	S	M	Tunnel	HO	2	300	87	0.29	6	82	0.27	2

## Sheet: Exp1_OFT
MouseID	Cage	Dye	Sex	Handling	Treatment	NoDefecations	TotalTime	TimeInCentre.secs	TimeInOuter.secs	%Centre	%Outer	EntriesCentre
1	1.1	B	F	Tail	HO	4	300	247	53	82	18	5
2	1.1	S	F	Tail	HO	6	300	180	120	60	40	5
3	2.1	B	M	Tunnel	S1	5	300	88	212	29	71	5
4	2.1	S	M	Tunnel	S1	2	300	86	214	29	71	12
5	3.1	B	F	Tail	S2	6	268	257	11	96	4	1
6	3.1	S	F	Tail	S2	7	257	153	104	60	40	8
7	4.1	B	M	Tunnel	S2	1	300	43	257	14	86	7
8	4.1	S	M	Tunnel	S2	2	289	27	262	9	91	5
9	5.1	B	M	Tail	S1	6	300	113	187	38	62	6
10	5.1	S	M	Tail	S1	6	283	266	17	94	6	2
11	6.1	B	F	Tunnel	HO	8	300	64	236	21	79	3
12	6.1	S	F	Tunnel	HO	9	300	29	271	10	90	6
13	7.1	B	M	Tail	S2	9	265	89	176	34	66	4
14	7.1	S	M	Tail	S2	4	283	52	231	18	82	3
15	8.1	B	F	Tunnel	S1	9	300	175	125	58	42	3
16	8.1	S	F	Tunnel	S1	5	300	49	251	16	84	7
17	9.1	B	F	Tail	S1	14	300	69	231	23	77	1
18	9.1	S	F	Tail	S1	9	300	34	266	11	89	11
19	10.1	B	M	Tunnel	HO	5	259	176	83	68	32	5
20	10.1	S	M	Tunnel	HO	10	292	66	226	23	77	7
21	11.1	B	M	Tail	HO	3	300	293	7	98	2	2
22	11.1	S	M	Tail	HO	4	300	111	189	37	63	9
23	12.1	B	F	Tunnel	S2	12	300	286	14	95	5	3
24	12.1	S	F	Tunnel	S2	15	300	90	210	30	70	9
25	1.2	B	F	Tail	S1	11	300	21	279	7	93	1
26	1.2	S	F	Tail	S1	1	300	17	283	6	94	1
27	2.2	B	M	Tunnel	S2	8	300	31	269	10	90	1
28	2.2	S	M	Tunnel	S2	1	300	138	162	46	54	16
29	3.2	B	M	Tail	HO	3	300	75	225	25	75	3
30	3.2	S	M	Tail	HO	8	300	89	211	30	70	3
31	4.2	B	F	Tunnel	S1	6	300	56	244	19	81	6
32	4.2	S	F	Tunnel	S1	8	300	72	228	24	76	8
33	5.2	B	F	Tunnel	S2	4	300	28	272	9	91	3
34	5.2	S	F	Tunnel	S2	9	300	285	15	95	5	2
35	6.2	B	M	Tail	S2	2	300	300	0	100	0	1
36	6.2	S	M	Tail	S2	11	300	2	298	1	99	1
37	7.2	B	F	Tunnel	HO	6	300	10	290	3	97	1
38	7.2	S	F	Tunnel	HO	6	300	82	218	27	73	6
39	8.2	B	M	Tail	S1	4	300	300	0	100	0	1
40	8.2	S	M	Tail	S1	1	300	300	0	100	0	1
41	9.2	B	F	Tail	HO	2	300	261	39	87	13	1
42	9.2	S	F	Tail	HO	4	300	8	292	3	97	1
43	10.2	B	M	Tunnel	S1	3	300	36	264	12	88	5
44	10.2	S	M	Tunnel	S1	6	300	109	191	36	64	4
45	11.2	B	F	Tail	S2	10	300	49	251	16	84	1
46	11.2	S	F	Tail	S2	5	300	51	249	17	83	2
47	12.2	B	M	Tunnel	HO	4	300	89	211	30	70	21
48	12.2	S	M	Tunnel	HO	2	300	37	263	12	88	3

## Sheet: Exp1_MassDefecation
MouseID	Dye	StartDate	Cage	Handling	Sex	MassDay0	MassDay10	VolInt1Ex	HandlEx2	HandlEx3	HandlEx4	VolInt2Ex	HandlEx6	HandlEx7	HandlEx8	VolInt3Ex	EPMEx	OFTEx	SumHandling	SumTests	TotalDefecation
1	B	15/10/18	1.1	Tail	F	17.5	18	2	2	0	1	0	0	1	1	3	7	4	10	11	21
2	S	15/10/18	1.1	Tail	F	16.9	17	2	0	0	0	0	0	0	0	1	14	6	3	20	23
3	B	15/10/18	2.1	Tunnel	M	23.1	23.1	0	0	0	0	0	0	0	0	0	11	5	0	16	16
4	S	15/10/18	2.1	Tunnel	M	19.2	20.1	1	0	0	0	0	0	0	0	0	5	2	1	7	8
5	B	15/10/18	3.1	Tail	F	18.6	18.7	2	0	0	0	1	0	0	0	0	7	6	3	13	16
6	S	15/10/18	3.1	Tail	F	19.2	19.8	2	1	2	0	0	0	0	0	1	14	7	6	21	27
7	B	15/10/18	4.1	Tunnel	M	25.2	25.2	2	0	0	0	0	0	0	0	0	2	1	2	3	5
8	S	15/10/18	4.1	Tunnel	M	23.2	24.2	0	0	0	0	0	0	0	0	0	7	2	0	9	9
9	B	15/10/18	5.1	Tail	M	22.8	22.9	0	0	0	0	0	0	0	0	0	10	6	0	16	16
10	S	15/10/18	5.1	Tail	M	22.6	23	0	0	0	0	0	0	0	0	0	4	6	0	10	10
11	B	15/10/18	6.1	Tunnel	F	19.4	19.7	1	1	0	1	0	1	0	0	0	11	8	4	19	23
12	S	15/10/18	6.1	Tunnel	F	17.3	17.5	1	0	0	0	0	0	0	0	0	10	9	1	19	20
13	B	15/10/18	7.1	Tail	M	24.6	24.8	1	0	0	1	0	0	0	0	0	9	9	2	18	20
14	S	15/10/18	7.1	Tail	M	23.6	24	0	0	0	0	1	0	0	0	0	10	4	1	14	15
15	B	15/10/18	8.1	Tunnel	F	19.6	19.6	1	0	0	0	0	0	0	0	0	9	9	1	18	19
16	S	15/10/18	8.1	Tunnel	F	15.5	16.3	0	0	0	0	0	0	0	0	0	6	5	0	11	11
17	B	15/10/18	9.1	Tail	F	17.7	18	1	0	0	0	1	0	0	0	0	8	14	2	22	24
18	S	15/10/18	9.1	Tail	F	18.7	19.3	1	0	0	1	0	0	0	0	0	9	9	2	18	20
19	B	15/10/18	10.1	Tunnel	M	21.1	21.9	0	0	0	0	0	0	0	0	0	4	5	0	9	9
20	S	15/10/18	10.1	Tunnel	M	22	22.5	0	0	0	0	0	0	0	0	0	6	10	0	16	16
21	B	15/10/18	11.1	Tail	M	19	20	0	0	1	0	0	0	0	0	0	8	3	1	11	12
22	S	15/10/18	11.1	Tail	M	21.4	21.8	1	0	0	0	0	0	0	0	1	11	4	2	15	17
23	B	15/10/18	12.1	Tunnel	F	21.5	21.7	1	0	2	0	0	0	1	1	1	5	12	6	17	23
24	S	15/10/18	12.1	Tunnel	F	19.5	20.1	1	0	0	0	0	0	0	0	0	10	15	1	25	26
25	B	2018-10-12	1.2	Tail	F	19.3	19.6	0	0	0	0	1	1	0	1	1	7	11	4	18	22
26	S	2018-10-12	1.2	Tail	F	18.3	18.4	1	1	3	2	1	1	1	0	0	4	1	10	5	15
27	B	2018-10-12	2.2	Tunnel	M	24.1	25.6	0	0	0	0	0	0	0	1	0	4	8	1	12	13
28	S	2018-10-12	2.2	Tunnel	M	21.7	21.8	0	0	0	0	0	0	0	0	0	4	1	0	5	5
29	B	2018-10-12	3.2	Tail	M	24	23.8	1	0	0	0	0	0	0	0	0	5	3	1	8	9
30	S	2018-10-12	3.2	Tail	M	25.6	25.5	0	1	1	0	0	0	0	0	0	6	8	2	14	16
31	B	2018-10-12	4.2	Tunnel	F	20.2	20.8	0	0	0	0	0	1	1	1	1	7	6	4	13	17
32	S	2018-10-12	4.2	Tunnel	F	21.1	21.3	0	0	0	0	0	0	0	0	0	6	8	0	14	14
33	B	2018-10-12	5.2	Tunnel	F	18.9	19.2	0	0	0	0	0	1	2	0	3	1	4	6	5	11
34	S	2018-10-12	5.2	Tunnel	F	20.8	20.8	0	0	0	0	0	1	0	0	5	2	9	6	11	17
35	B	2018-10-12	6.2	Tail	M	22	22	3	0	1	2	1	1	1	1	0	7	2	10	9	19
36	S	2018-10-12	6.2	Tail	M	19.5	19.9	0	1	0	0	0	1	1	1	1	8	11	5	19	24
37	B	2018-10-12	7.2	Tunnel	F	19.7	20.4	0	0	0	0	0	0	0	0	0	4	6	0	10	10
38	S	2018-10-12	7.2	Tunnel	F	17.3	18	0	0	0	0	0	0	0	0	0	4	6	0	10	10
39	B	2018-10-12	8.2	Tail	M	23.4	23.1	3	0	0	0	0	0	1	0	1	5	4	5	9	14
40	S	2018-10-12	8.2	Tail	M	21.5	23.6	3	0	3	1	2	0	0	2	0	5	1	11	6	17
41	B	2018-10-12	9.2	Tail	F	17	17.3	0	1	0	0	1	3	1	2	2	6	2	10	8	18
42	S	2018-10-12	9.2	Tail	F	20.7	21.4	1	0	2	3	0	0	2	3	1	6	4	12	10	22
43	B	2018-10-12	10.2	Tunnel	M	25.8	26.6	1	0	0	0	0	1	2	1	0	2	3	5	5	10
44	S	2018-10-12	10.2	Tunnel	M	23.4	24.1	0	0	0	1	0	0	1	0	0	5	6	2	11	13
45	B	2018-10-12	11.2	Tail	F	19.9	20.5	0	4	3	1	3	2	0	0	1	6	10	14	16	30
46	S	2018-10-12	11.2	Tail	F	19.8	19.7	4	5	3	3	1	0	1	1	1	12	5	19	17	36
47	B	2018-10-12	12.2	Tunnel	M	24.9	25.6	0	0	0	0	0	0	0	0	0	6	4	0	10	10
48	S	2018-10-12	12.2	Tunnel	M	21.9	21.1	0	0	0	0	0	0	0	0	0	2	2	0	4	4

## Sheet: Exp2and3_VI_Days1-5
Cage	Experiment	Sex	Handling	Day	Secs	PercTime
1.2	Anaesthesia	Female	Tail	One	4.5	7.5
2.2	Anaesthesia	Male	Tunnel	One	11.5	19.1667
3.2	Anaesthesia	Male	Tail	One	3.5	5.83333
4.2	Anaesthesia	Female	Tunnel	One	18	30
5.2	Anaesthesia	Female	Tunnel	One	8	13.3333
6.2	Anaesthesia	Male	Tail	One	3	5
7.2	Anaesthesia	Female	Tunnel	One	24	40
8.2	Anaesthesia	Male	Tail	One	2.5	4.16667
9.2	Anaesthesia	Female	Tail	One	0	0
10.2	Anaesthesia	Male	Tunnel	One	12	20
11.2	Anaesthesia	Female	Tail	One	0.5	0.833333
12.2	Anaesthesia	Male	Tunnel	One	25	41.6667
1.2	Anaesthesia	Female	Tail	Five	6.5	10.8333
2.2	Anaesthesia	Male	Tunnel	Five	25	41.6667
3.2	Anaesthesia	Male	Tail	Five	3.5	5.83333
4.2	Anaesthesia	Female	Tunnel	Five	21.5	35.8333
5.2	Anaesthesia	Female	Tunnel	Five	19.5	32.5
6.2	Anaesthesia	Male	Tail	Five	6	10
7.2	Anaesthesia	Female	Tunnel	Five	33	55
8.2	Anaesthesia	Male	Tail	Five	7.5	12.5
9.2	Anaesthesia	Female	Tail	Five	7	11.6667
10.2	Anaesthesia	Male	Tunnel	Five	5.5	9.16667
11.2	Anaesthesia	Female	Tail	Five	1.5	2.5
12.2	Anaesthesia	Male	Tunnel	Five	37.5	62.5
1.1	IP	Female	Tail	One	0	0
2.1	IP	Male	Tunnel	One	3	5
3.1	IP	Female	Tail	One	4	6.66667
5.1	IP	Male	Tail	One	1	1.66667
6.1	IP	Female	Tunnel	One	3	5
8.1	IP	Female	Tunnel	One	0	0
9.1	IP	Female	Tail	One	5.5	9.16667
10.1	IP	Male	Tunnel	One	16	26.6667
11.1	IP	Male	Tail	One	2	3.33333
12.1	IP	Female	Tunnel	One	1	1.66667
1.1	IP	Female	Tail	Five	3.5	5.83333
2.1	IP	Male	Tunnel	Five	28.5	47.5
3.1	IP	Female	Tail	Five	13.5	22.5
5.1	IP	Male	Tail	Five	3	5
6.1	IP	Female	Tunnel	Five	12.5	20.8333
8.1	IP	Female	Tunnel	Five	10.5	17.5
9.1	IP	Female	Tail	Five	4.5	7.5
10.1	IP	Male	Tunnel	Five	30	50
11.1	IP	Male	Tail	Five	6.5	10.8333
12.1	IP	Female	Tunnel	Five	6	10

## Sheet: Exp2and3_OFT
MouseID	Cage	Experiment	Handling	Sex	TimeinCentre	%TimeinCentre	NumberEntriesCentre
26	1.2	Anaesthesia	Tail	F	3	1	2
25	1.2	Anaesthesia	Tail	F	37	12	8
30	3.2	Anaesthesia	Tail	M	292	97	2
29	3.2	Anaesthesia	Tail	M	26	9	5
36	6.2	Anaesthesia	Tail	M	40	13	2
35	6.2	Anaesthesia	Tail	M	89	30	5
40	8.2	Anaesthesia	Tail	M	300	100	1
39	8.2	Anaesthesia	Tail	M	295	98	2
42	9.2	Anaesthesia	Tail	F	10	3	1
41	9.2	Anaesthesia	Tail	F	252	84	6
46	11.2	Anaesthesia	Tail	F	99	33	1
45	11.2	Anaesthesia	Tail	F	196	65	1
28	2.2	Anaesthesia	Tunnel	M	49	16	7
27	2.2	Anaesthesia	Tunnel	M	61	20	6
32	4.2	Anaesthesia	Tunnel	F	36	12	6
31	4.2	Anaesthesia	Tunnel	F	44	15	12
34	5.2	Anaesthesia	Tunnel	F	300	100	1
33	5.2	Anaesthesia	Tunnel	F	38	13	2
38	7.2	Anaesthesia	Tunnel	F	9	3	4
37	7.2	Anaesthesia	Tunnel	F	9	3	2
44	10.2	Anaesthesia	Tunnel	M	47	16	8
43	10.2	Anaesthesia	Tunnel	M	31	10	5
48	12.2	Anaesthesia	Tunnel	M	300	100	1
47	12.2	Anaesthesia	Tunnel	M	54	18	13
2	1.1	IP	Tail	F	300	100	1
1	1.1	IP	Tail	F	125	42	12
6	3.1	IP	Tail	F	18	6	1
5	3.1	IP	Tail	F	300	100	1
10	5.1	IP	Tail	M	300	100	1
9	5.1	IP	Tail	M	23	8	1
18	9.1	IP	Tail	F	8	3	1
17	9.1	IP	Tail	F	5	2	1
22	11.1	IP	Tail	M	300	100	1
21	11.1	IP	Tail	M	29	10	1
4	2.1	IP	Tunnel	M	32	11	4
3	2.1	IP	Tunnel	M	82	27	16
12	6.1	IP	Tunnel	F	10	3	1
11	6.1	IP	Tunnel	F	21	7	1
16	8.1	IP	Tunnel	F	18	6	1
15	8.1	IP	Tunnel	F	57	19	3
20	10.1	IP	Tunnel	M	104	35	6
19	10.1	IP	Tunnel	M	103	34	16
24	12.1	IP	Tunnel	F	11	4	2
23	12.1	IP	Tunnel	F	284	95	3

## Sheet: Exp2and3_VI_Procedures
Cage	Experiment	Sex	Handling	Day	VISecsm	%VI
1.2	Anaesthesia	Female	Tail	dayafter	2.5	4.2
1.2	Anaesthesia	Female	Tail	post	2.8	4.7
2.2	Anaesthesia	Male	Tunnel	dayafter	29	48.3
2.2	Anaesthesia	Male	Tunnel	post	5	8.3
3.2	Anaesthesia	Male	Tail	dayafter	6.3	10.6
3.2	Anaesthesia	Male	Tail	post	3.7	6.1
4.2	Anaesthesia	Female	Tunnel	dayafter	22.8	38.1
4.2	Anaesthesia	Female	Tunnel	post	9	15
5.2	Anaesthesia	Female	Tunnel	dayafter	9.7	16.1
5.2	Anaesthesia	Female	Tunnel	post	11.7	19.4
6.2	Anaesthesia	Male	Tail	dayafter	15	25
6.2	Anaesthesia	Male	Tail	post	9.5	15.8
7.2	Anaesthesia	Female	Tunnel	dayafter	30.3	50.6
7.2	Anaesthesia	Female	Tunnel	post	12	20
8.2	Anaesthesia	Male	Tail	dayafter	10	16.7
8.2	Anaesthesia	Male	Tail	post	3.7	6.1
9.2	Anaesthesia	Female	Tail	dayafter	3.8	6.4
9.2	Anaesthesia	Female	Tail	post	2.5	4.2
10.2	Anaesthesia	Male	Tunnel	dayafter	16.7	27.8
10.2	Anaesthesia	Male	Tunnel	post	3.3	5.6
11.2	Anaesthesia	Female	Tail	dayafter	1.5	2.5
11.2	Anaesthesia	Female	Tail	post	1.5	2.5
12.2	Anaesthesia	Male	Tunnel	dayafter	20	33.3
12.2	Anaesthesia	Male	Tunnel	post	10.8	18.1
1.1	IP	Female	Tail	dayafter	1.8	3.1
1.1	IP	Female	Tail	post	0.8	1.4
2.1	IP	Male	Tunnel	dayafter	12.2	20.3
2.1	IP	Male	Tunnel	post	2.3	3.9
3.1	IP	Female	Tail	dayafter	2	3.3
3.1	IP	Female	Tail	post	3.7	6.1
5.1	IP	Male	Tail	dayafter	5.2	8.6
5.1	IP	Male	Tail	post	1.3	2.2
6.1	IP	Female	Tunnel	dayafter	3	5
6.1	IP	Female	Tunnel	post	1.7	2.8
8.1	IP	Female	Tunnel	dayafter	5.5	9.2
8.1	IP	Female	Tunnel	post	0.7	1.1
9.1	IP	Female	Tail	dayafter	4.3	7.2
9.1	IP	Female	Tail	post	2	3.3
10.1	IP	Male	Tunnel	dayafter	22	36.7
10.1	IP	Male	Tunnel	post	2.5	4.2
11.1	IP	Male	Tail	dayafter	4.8	8.1
11.1	IP	Male	Tail	post	0.5	0.8
12.1	IP	Female	Tunnel	dayafter	4.7	7.8
12.1	IP	Female	Tunnel	post	0.5	0.8

## Sheet: Exp2and3_EPM
MouseID	Experiment	Cage	Sex	Handling	Dye	open.s	PercTime.open	closed.s	PercTime.closed	open.entries	closed.entries
25	Anaesthesia	1.2	F	Tail	B	14	4.7	208	69.3	2	9
26	Anaesthesia	1.2	F	Tail	S	0	0	284	94.7	0	4
29	Anaesthesia	3.2	M	Tail	B	17	5.7	82	27.3	1	8
30	Anaesthesia	3.2	M	Tail	S	25	8.3	29	9.7	1	22
35	Anaesthesia	6.2	M	Tail	B	70	23.3	14	4.7	7	3
36	Anaesthesia	6.2	M	Tail	S	58	19.3	18	6	3	2
27	Anaesthesia	2.2	M	Tunnel	B	35	11.7	91	30.3	3	11
28	Anaesthesia	2.2	M	Tunnel	S	57	19	23	7.7	3	3
31	Anaesthesia	4.2	F	Tunnel	B	51	17	65	21.7	4	9
32	Anaesthesia	4.2	F	Tunnel	S	82	27.3	164	54.7	2	7
33	Anaesthesia	5.2	F	Tunnel	B	78	26	48	16	3	6
34	Anaesthesia	5.2	F	Tunnel	S	300	100	0	0	1	0
39	Anaesthesia	8.2	M	Tail	B	10	3.3	96	32	1	9
40	Anaesthesia	8.2	M	Tail	S	0	0	4	1.3	0	1
41	Anaesthesia	9.2	F	Tail	B	11	3.7	53	17.7	1	5
42	Anaesthesia	9.2	F	Tail	S	7	2.3	80	26.7	1	5
45	Anaesthesia	11.2	F	Tail	B	68	22.7	44	14.7	4	5
46	Anaesthesia	11.2	F	Tail	S	0	0	289	96.3	0	1
37	Anaesthesia	7.2	F	Tunnel	B	125	41.7	23	7.7	9	2
38	Anaesthesia	7.2	F	Tunnel	S	191	63.7	0	0	9	0
43	Anaesthesia	10.2	M	Tunnel	B	91	30.3	69	23	5	4
44	Anaesthesia	10.2	M	Tunnel	S	67	22.3	59	19.7	10	6
47	Anaesthesia	12.2	M	Tunnel	B	113	37.7	92	30.7	11	7
48	Anaesthesia	12.2	M	Tunnel	S	123	41	5	1.7	6	1
1	IP	1.1	F	Tail	B	23	7.7	0	0	2	0
2	IP	1.1	F	Tail	S	14	4.7	11	3.7	1	2
3	IP	2.1	M	Tunnel	B	17	5.7	69	23	3	8
4	IP	2.1	M	Tunnel	S	90	30	54	18	5	5
5	IP	3.1	F	Tail	B	0	0	4	1.3	0	1
6	IP	3.1	F	Tail	S	0	0	261	87	0	4
7	IP	4.1	NA	NA	B	NA	NA	NA	NA	NA	NA
8	IP	4.1	NA	NA	S	NA	NA	NA	NA	NA	NA
9	IP	5.1	M	Tail	B	58	19.3	32	10.7	8	4
10	IP	5.1	M	Tail	S	30	10	41	13.7	3	3
11	IP	6.1	F	Tunnel	B	64	21.3	24	8	6	3
12	IP	6.1	F	Tunnel	S	0	0	5	1.7	0	1
13	IP	7.1	NA	NA	B	NA	NA	NA	NA	NA	NA
14	IP	7.1	NA	NA	S	NA	NA	NA	NA	NA	NA
15	IP	8.1	F	Tunnel	B	16	5.3	132	44	1	6
16	IP	8.1	F	Tunnel	S	0	0	0	0	0	0
17	IP	9.1	F	Tail	B	235	78.3	24	8	2	2
18	IP	9.1	F	Tail	S	28	9.3	164	54.7	2	7
19	IP	10.1	M	Tunnel	B	37	12.3	97	32.3	3	9
20	IP	10.1	M	Tunnel	S	91	30.3	46	15.3	8	4
21	IP	11.1	M	Tail	B	0	0	167	55.7	0	9
22	IP	11.1	M	Tail	S	0	0	146	48.7	0	8
23	IP	12.1	F	Tunnel	B	99	33	30	10	4	2
24	IP	12.1	F	Tunnel	S	9	3	84	28	1	5

## Sheet: Exp2and3_MassDefecation
MouseID	Dye	Experiment	Batch	Cage	Handling	Sex	MassDay0	MassDay10	MassDay21	VolInt1Ex	handle1	handle2	handle3	VolInt2Ex	OFTEx	VolInt4Ex	handle4	handle5	VolInt6Ex	handle6	handle7	VolInt7Ex	handle8	handle9	EPMEx	TotalHandle	Total
25	B	Anaesthesia	1	1.2	Tail	F	22.1	22.9	23.2	0	0	1	0	1	4	0	1	1	6	0	0	1	1	0	7	12	23
26	S	Anaesthesia	1	1.2	Tail	F	19.9	20.1	20.6	1	2	2	1	4	10	4	3	5	0	5	2	3	3	7	8	47	60
27	B	Anaesthesia	1	2.2	Tunnel	M	29.3	29.9	30.6	0	0	0	0	0	6	0	0	0	0	0	0	0	0	0	8	0	14
28	S	Anaesthesia	1	2.2	Tunnel	M	26.4	27.2	28	0	0	0	0	0	7	0	0	0	0	0	0	0	0	0	7	0	14
29	B	Anaesthesia	1	3.2	Tail	M	27.6	27.6	28.6	2	0	0	0	1	6	0	1	2	0	0	0	0	0	0	5	6	17
30	S	Anaesthesia	1	3.2	Tail	M	28	28.9	29.6	0	0	1	0	2	10	1	0	1	0	0	0	1	1	3	9	10	29
31	B	Anaesthesia	1	4.2	Tunnel	F	23.4	22.9	23.9	0	0	0	0	0	9	0	0	0	0	0	0	0	0	0	9	0	18
32	S	Anaesthesia	1	4.2	Tunnel	F	22.1	23.9	24.9	0	0	0	0	0	8	0	0	0	0	0	0	0	0	0	10	0	18
33	B	Anaesthesia	1	5.2	Tunnel	F	22.1	22.4	24.9	0	0	0	0	1	7	0	0	0	0	0	0	0	0	0	9	1	17
34	S	Anaesthesia	1	5.2	Tunnel	F	23.3	24.1	25.3	0	0	0	0	0	5	0	0	0	0	0	0	0	0	0	5	0	10
35	B	Anaesthesia	1	6.2	Tail	M	25.3	25.7	26.7	0	2	1	3	3	10	2	0	7	4	5	2	3	3	5	1	45	51
36	S	Anaesthesia	1	6.2	Tail	M	23.3	23.8	23.8	1	0	1	1	4	7	2	4	7	8	5	1	4	3	2	12	48	62
37	B	Anaesthesia	2	7.2	Tunnel	F	23.8	24.2	24.7	0	0	0	0	0	9	0	0	0	0	0	0	0	0	0	3	0	12
38	S	Anaesthesia	2	7.2	Tunnel	F	21.5	22.3	23	0	0	0	0	0	13	0	0	0	0	0	0	0	0	0	3	0	16
39	B	Anaesthesia	2	8.2	Tail	M	30.4	30.3	30.1	0	0	0	3	0	1	0	0	0	0	0	0	0	0	0	0	3	4
40	S	Anaesthesia	2	8.2	Tail	M	29.2	29.8	30.1	0	0	2	4	0	6	1	3	3	1	2	1	0	0	0	9	19	32
41	B	Anaesthesia	2	9.2	Tail	F	20.3	20.4	20.2	4	4	0	2	0	6	3	0	5	4	2	0	3	2	3	6	34	44
42	S	Anaesthesia	2	9.2	Tail	F	24.2	23.9	24.3	4	0	3	3	5	4	5	3	4	6	5	3	5	3	6	10	60	69
43	B	Anaesthesia	2	10.2	Tunnel	M	31.9	31.5	32.8	0	0	0	0	0	6	0	0	0	0	0	0	0	0	0	1	0	7
44	S	Anaesthesia	2	10.2	Tunnel	M	30.1	30.1	30.1	0	0	0	0	0	11	0	0	0	0	0	0	0	0	0	4	0	15
45	B	Anaesthesia	2	11.2	Tail	F	25.8	25.4	25.5	2	1	2	2	5	5	3	5	4	2	1	2	2	3	1	6	36	46
46	S	Anaesthesia	2	11.2	Tail	F	24.1	23.5	23.5	2	4	3	1	1	13	4	2	4	3	1	1	4	5	5	10	41	63
47	B	Anaesthesia	2	12.2	Tunnel	M	29.8	30.2	38.8	0	0	0	0	0	6	0	0	0	0	0	0	0	0	0	1	0	7
48	S	Anaesthesia	2	12.2	Tunnel	M	28.6	29.4	29	0	0	0	0	0	8	0	0	0	0	0	0	0	0	0	5	0	13
1	B	IP	1	1.1	Tail	F	22.7	22.5	22.2	2	3	3	3	3	1	1	0	4	4	2	1	1	2	3	4	34	37
2	S	IP	1	1.1	Tail	F	21.5	23.1	23.3	3	0	0	1	0	14	1	1	0	2	0	0	0	0	0	7	8	29
3	B	IP	1	2.1	Tunnel	M	29.1	28.1	29.3	0	0	0	0	0	7	0	0	0	0	0	0	0	0	0	1	0	8
4	S	IP	1	2.1	Tunnel	M	30.1	30.1	33	0	0	0	0	0	9	0	0	0	0	0	0	0	0	0	7	0	16
5	B	IP	1	3.1	Tail	F	23.7	24.6	25.8	2	0	0	1	2	5	2	0	5	0	1	3	1	2	2	6	22	32
6	S	IP	1	3.1	Tail	F	26.5	27.3	28.7	1	1	2	2	2	9	2	6	8	4	5	3	6	2	2	10	51	65
7	B	IP	1	4.1	Tunnel	M	NA	NA	NA	NA	NA	NA	NA	NA	NA	NA	NA	NA	NA	NA	NA	NA	NA	NA	NA	0	0
8	S	IP	1	4.1	Tunnel	M	NA	NA	NA	NA	NA	NA	NA	NA	NA	NA	NA	NA	NA	NA	NA	NA	NA	NA	NA	0	0
9	B	IP	1	5.1	Tail	M	30.1	29.1	28.6	0	0	0	0	0	6	0	0	0	0	1	0	0	0	1	1	3	9
10	S	IP	1	5.1	Tail	M	28.1	27.4	27.2	4	0	0	0	0	2	0	0	0	1	0	0	1	1	0	4	7	13
11	B	IP	1	6.1	Tunnel	F	28.2	30.4	32.9	0	0	0	0	0	12	0	0	0	0	0	0	0	0	0	8	0	20
12	S	IP	1	6.1	Tunnel	F	23.3	24.3	24.9	0	0	0	0	0	11	0	0	0	0	1	0	0	1	0	13	3	26
13	B	IP	2	7.1	Tail	M	NA	NA	NA	NA	NA	NA	NA	NA	NA	NA	NA	NA	NA	NA	NA	NA	NA	NA	NA	0	0
14	S	IP	2	7.1	Tail	M	NA	NA	NA	NA	NA	NA	NA	NA	NA	NA	NA	NA	NA	NA	NA	NA	NA	NA	NA	0	0
15	B	IP	2	8.1	Tunnel	F	27.9	26.57	27.5	1	0	0	0	0	8	0	0	0	0	0	0	0	0	0	12	1	21
16	S	IP	2	8.1	Tunnel	F	20.8	20.41	20.1	0	0	0	0	0	7	0	0	0	0	0	0	0	0	0	12	0	19
17	B	IP	2	9.1	Tail	F	25.5	24.75	26.9	0	3	2	2	2	4	2	1	1	2	1	4	4	6	2	3	33	39
18	S	IP	2	9.1	Tail	F	25.3	25.33	25.7	1	0	0	0	2	5	0	2	2	1	2	2	1	1	1	7	17	27
19	B	IP	2	10.1	Tunnel	M	29.1	28.77	29	0	0	0	0	0	0	0	0	0	0	0	0	0	0	0	5	0	5
20	S	IP	2	10.1	Tunnel	M	29.8	29.63	30.3	1	0	0	0	0	6	0	0	0	0	0	0	0	0	0	9	1	16
21	B	IP	2	11.1	Tail	M	26.4	26.6	26.3	5	0	0	0	1	8	1	0	2	5	6	1	1	0	1	9	29	40
22	S	IP	2	11.1	Tail	M	31	30.51	31.6	0	0	0	0	1	5	0	2	1	0	4	2	6	0	5	9	25	35
23	B	IP	2	12.1	Tunnel	F	30.5	29.61	30.1	0	0	0	0	0	9	0	0	0	0	0	0	0	0	0	12	0	21
24	S	IP	2	12.1	Tunnel	F	28.9	27.75	29.7	3	0	0	0	0	9	0	0	0	0	0	0	0	0	0	6	3	18
25	B	IP	2	13.1	Tail	F	21.6	21.28	21.8	3	2	1	2	2	2	0	2	0	1	0	4	3	1	3	11	24	37
26	S	IP	2	13.1	Tail	F	21.3	21.36	22.9	2	1	2	5	4	10	5	2	1	0	4	3	2	5	3	14	43	63
27	B	IP	2	14.1	Tunnel	F	17.8	18.14	18.8	0	0	0	0	0	4	0	0	0	0	0	0	0	0	0	11	0	15
28	S	IP	2	14.1	Tunnel	F	19.3	19.2	21.4	2	0	0	0	0	9	0	0	0	0	0	0	0	0	0	11	2	22
29	B	IP	2	15.1	Tail	M	26.5	27.42	27.3	0	0	0	2	1	7	1	2	0	0	0	0	0	0	0	12	6	25
30	S	IP	2	15.1	Tail	M	24.8	27.42	25.5	2	2	4	4	2	14	2	2	5	5	3	4	3	4	2	10	47	68
31	B	IP	2	16.1	Tunnel	M	24.5	25.15	26.1	0	0	0	0	0	6	0	0	0	0	0	0	0	0	0	6	0	12
32	S	IP	2	16.1	Tunnel	M	23.3	23.11	24.1	0	0	0	0	0	8	0	0	0	0	0	0	0	0	0	3	0	11
